# Supplementary material for: Coinfections of Novel Polyomavirus, Anelloviruses and a Recombinant Strain of Myxoma Virus-MYXV-Tol Identified in Iberian Hares
Source: Viruses. 2020 Mar 20;12(3):340. doi: 10.3390/v12030340 (PMC7150814; doi:10.3390/v12030340)
Supplement: Supplementary file 1 [file viruses-12-00340-s001.zip]

Archive with 3 entries (2 files):
- viruses-741911/
- viruses-741911/Supplementary Data 1.xlsx
- viruses-741911/Table S1.pdf
