# Supplementary material for: Coinfections of Novel Polyomavirus, Anelloviruses and a Recombinant Strain of Myxoma Virus-MYXV-Tol Identified in Iberian Hares
Source: Viruses. 2020 Mar 20;12(3):340. doi: 10.3390/v12030340 (PMC7150814; doi:10.3390/v12030340)
Supplement: Supplementary file 1 [file viruses-12-00340-s001.zip › viruses-741911/Supplementary Data 1.xlsx]

## Sheet: Full genomes
	MN994854_Lag01_EL	MN994857_Lag10_EL	MN994859_Lag10_V	MN994865_Lag14_V	MN994855_Lag01_EL	MN994861_Lag10_V	MN994864_Lag14_EL	MN994867_Lag14_V	MN994860_Lag10_V	MN994856_Lag06_EL	MN994862_Lag11_EL	MN994858_Lag10_EL	MN994863_Lag14_EL	MN994866_Lag14_V	HQ335082_Mosquito_SDBVL_A	HQ335083_Mosquito_SDBVL_B	MF684741_RtRf	MF684738_RtRnit
MN994854_Lag01_EL	100.001
MN994857_Lag10_EL	78.601	100.001
MN994859_Lag10_V	78.901	98.801	100.001
MN994865_Lag14_V	78.501	91.601	90.801	100.001
MN994855_Lag01_EL	70.701	70.901	70.801	71.501	100.001
MN994861_Lag10_V	70.801	71.201	71.201	72.301	94.501	100.001
MN994864_Lag14_EL	71.001	69.801	70.101	70.901	93.101	93.001	100.001
MN994867_Lag14_V	70.501	70.501	69.901	71.101	92.901	92.701	97.401	100.001
MN994860_Lag10_V	70.501	70.001	70.101	71.001	86.101	86.101	86.401	86.601	100.001
MN994856_Lag06_EL	70.601	71.501	71.501	71.301	85.801	85.301	85.801	85.601	83.601	100.001
MN994862_Lag11_EL	70.601	70.801	71.101	71.401	86.901	87.101	86.201	86.101	84.301	89.001	100.001
MN994858_Lag10_EL	71.501	71.201	70.901	71.501	86.701	86.701	85.901	86.201	83.601	88.501	90.401	100.001
MN994863_Lag14_EL	71.601	71.301	70.801	71.501	86.701	86.701	85.901	86.201	83.601	88.601	90.401	100.001	100.001
MN994866_Lag14_V	70.801	71.401	71.201	71.601	86.501	86.301	86.301	85.701	82.801	89.201	89.701	90.301	90.401	100.001
HQ335082_Mosquito_SDBVL_A	64.101	62.601	63.201	63.701	63.101	62.701	62.501	61.601	62.001	63.301	63.301	63.301	63.401	62.801	100.001
HQ335083_Mosquito_SDBVL_B	64.101	63.001	62.801	63.901	63.101	62.701	62.201	62.201	62.301	63.501	61.701	63.601	63.701	62.701	87.901	100.001
MF684741_RtRf	63.101	61.401	61.701	63.001	62.401	62.001	60.601	60.701	60.501	62.801	60.801	62.201	62.301	62.701	88.801	89.701	100.001
MF684738_RtRnit	64.401	62.901	62.501	64.001	61.701	63.901	62.101	61.801	61.401	62.301	62.501	63.001	62.901	61.701	82.101	81.801	81.901	100.001

## Sheet: ORF1_nuc_global_aln
	MF684738_Rattus_nitidus	HQ335082_Mosquito	HQ335083_Mosquito	MF684741_Rattus_flavipectus	MN994856_Lag06_EL_Anello3	MN994866_Lag14_V_anello2	MN994858_Lag10_EL_Anello2	MN994863_Lag14_EL_anello2	MN994862_Lag11_EL_anello2	MN994860_Lag10_V_Anello3	MN994864_Lag14_EL_Anello3	MN994867_Lag14_V_Anello3		MN994861_Lag10_V_Anello6	MN994854_Lag01_EL_anello4	MN994865_Lag14_V_Anello1	MN994857_Lag10_EL_Anello1	MN994859_Lag10_V_Anello1
MF684738_Rattus_nitidus	100
HQ335082_Mosquito	81.895	100
HQ335083_Mosquito	80.626	86.599	100
MF684741_Rattus_flavipectus	82.403	87.193	87.362	100
MN994856_Lag06_EL_Anello3	45.238	47.211	46.054	46.395	100
MN994866_Lag14_V_anello2	45.893	46.164	46.096	45.689	83.681	100
MN994858_Lag10_EL_Anello2	44.776	45.794	45.522	45.183	82.373	85.357	100
MN994863_Lag14_EL_anello2	44.776	45.794	45.522	45.183	82.373	85.357	100	100
MN994862_Lag11_EL_anello2	45.918	46.599	46.122	45.374	83.183	85.278	85.566	85.566	100
MN994860_Lag10_V_Anello3	44.694	45.918	45.646	44.558	77.453	76.181	76.891	76.891	77.345	100
MN994864_Lag14_EL_Anello3	45.782	46.871	46.259	46.259	79.262	78.611	77.585	77.585	79.291	81.907	100
MN994867_Lag14_V_Anello3	45.442	46.803	46.19	46.122	79.054	78.472	78.001	78.001	79.5	81.559	96.381	100
MN994855_Lag01_EL_anello5	46.353	47.853	46.694	47.376	77.871	78.472	79.459	79.459	80.125	80.724	89.144	88.518	100
MN994861_Lag10_V_Anello6	45.876	46.898	46.149	46.762	78.497	79.167	79.667	79.667	79.917	81.002	89.074	88.518	91.702	100
MN994854_Lag01_EL_anello4	43.899	45.467	44.717	44.853	62.914	62.483	61.888	61.888	61.215	62.155	63.26	62.845	62.293	62.914	100
MN994865_Lag14_V_Anello1	44.049	45.075	43.981	43.844	62.318	62.37	62.05	62.05	62.899	62.942	62.457	62.526	62.942	63.498	74.017	100
MN994857_Lag10_EL_Anello1	43.434	44.665	43.981	44.665	62.734	63.271	62.188	62.188	62.899	62.387	63.289	63.359	63.428	63.567	73.806	86.492	100
MN994859_Lag10_V_Anello1	43.365	44.46	43.844	44.528	62.595	63.063	62.327	62.327	62.899	62.457	63.289	63.359	63.359	63.567	73.104	86.624	98.939	100
